# Supplementary material for: ddRADseq-assisted construction of a high-density SNP genetic map and QTL fine mapping for growth-related traits in the spotted scat (Scatophagus argus)
Source: BMC Genomics. 2020 Apr 3;21:278. doi: 10.1186/s12864-020-6658-1 (PMC7126399; doi:10.1186/s12864-020-6658-1)
Supplement: Supplementary file 3 — Additional file 3 : Table S2. Segregation patterns of heterozygotic SNP locus in the mapping population of S. argus. [file 12864_2020_6658_MOESM3_ESM.xlsx]

## Sheet: Sheet1
Segregation patterns	Segregation ratio	Number of SNP loci	Ratio (%)
hk×hk	1:2:1	2969	14.19
lm×ll	1:1	7770	37.14
nn×np	1:1	9893	47.29
ef×eg	1:1:1:1	263	1.26
ab×cd	1:1:1:1	26	0.12
Total	\	20921	\
