# Supplementary material for: ddRADseq-assisted construction of a high-density SNP genetic map and QTL fine mapping for growth-related traits in the spotted scat (Scatophagus argus)
Source: BMC Genomics. 2020 Apr 3;21:278. doi: 10.1186/s12864-020-6658-1 (PMC7126399; doi:10.1186/s12864-020-6658-1)
Supplement: Supplementary file 4 — Additional file 4 : Table S3. Statistic information of the sex-specific genetic maps of S. argus. [file 12864_2020_6658_MOESM4_ESM.xlsx]

## Sheet: Sheet1
Linkage group	Female map				Male map				Length ratio (Female:Male)
	Number of markers	Distance (cM)	Average interval (cM)	Max gap (cM)	Number of markers	Distance (cM)	Average interval (cM)	Max gap (cM)
LG1	173	98.61	0.57	2.29	194	88.15	0.45	2.73	1.12
LG2	153	130.91	0.86	6.08	150	72.89	0.49	3.61	1.8
LG3	143	92.91	0.65	3.62	150	71.4	0.48	3.52	1.3
LG4	78	43.12	0.55	2.37	75	44.49	0.59	1.76	0.97
LG5	109	66.77	0.61	2.14	122	57.72	0.47	2.34	1.16
LG6	113	73.07	0.65	3.53	134	63.67	0.48	2.35	1.15
LG7	144	102	0.71	12.98	190	90.52	0.48	2.72	1.13
LG8	149	85.38	0.57	6.56	142	62.12	0.44	2.36	1.37
LG9	172	99.65	0.58	5.27	163	88.16	0.54	5.42	1.13
LG10	168	97.01	0.58	6.13	142	77.64	0.55	2.65	1.25
LG11	156	95.31	0.61	2.98	159	65.41	0.41	1.95	1.46
LG12	161	137.55	0.85	6.68	164	126.56	0.77	4.44	1.09
LG13	125	116.9	0.94	9.79	122	98.45	0.81	3.8	1.19
LG14	135	86.17	0.64	2.2	137	66.77	0.49	2.08	1.29
LG15	165	89.81	0.54	2	192	94.2	0.49	2.46	0.95
LG16	156	132.8	0.85	16.54	112	88.92	0.79	11.54	1.49
LG17	123	73.37	0.6	4.97	141	67.77	0.48	2.17	1.08
LG18	187	135.23	0.72	14.54	187	102.86	0.55	3.29	1.31
LG19	119	66.39	0.56	2.25	131	60.42	0.46	2.14	1.1
LG20	179	98.59	0.55	2.54	216	89.31	0.41	4.48	1.1
LG21	168	92.44	0.55	3.31	192	79.67	0.41	2.7	1.16
LG22	142	91.5	0.64	3.36	130	65.71	0.51	2.28	1.39
LG23	91	84.56	0.93	7.77	81	57.9	0.71	6.84	1.46
LG24	203	100.5	0.5	1.86	201	99.51	0.5	2.57	1.01
Maximum	203	137.55	0.94	16.54	216	126.56	0.81	11.54	1.8
Minimum	78	43.12	0.5	1.86	75	44.49	0.41	1.76	0.95
Total	3512	2290.56	15.81	131.77	3627	1880.23	12.76	82.21	/
Average	146	95.44	0.65	5.49	151	78.34	0.52	3.43	1.22
