# Supplementary material for: ddRADseq-assisted construction of a high-density SNP genetic map and QTL fine mapping for growth-related traits in the spotted scat (Scatophagus argus)
Source: BMC Genomics. 2020 Apr 3;21:278. doi: 10.1186/s12864-020-6658-1 (PMC7126399; doi:10.1186/s12864-020-6658-1)
Supplement: Supplementary file 7 — Additional file 7 : Table S4. Estimation of the expected genetic distance of S. argus linkage maps. [file 12864_2020_6658_MOESM7_ESM.xlsx]

## Sheet: Sheet1
Linkage group	Consensus map (cM)			Female map (cM)			Male map (cM)
	Ge1	Ge2	Ge	Ge1	Ge2	Ge	Ge1	Ge2	Ge
LG1	88.34	88.34	88.34	99.75	99.76	99.76	89.06	89.07	89.06
LG2	91.92	91.93	91.92	132.62	132.63	132.63	73.86	73.87	73.86
LG3	83.49	83.49	83.49	94.21	94.22	94.22	72.36	72.36	72.36
LG4	60.84	60.85	60.84	44.22	44.24	44.23	45.68	45.7	45.69
LG5	61.53	61.53	61.53	67.99	68	68	58.67	58.68	58.67
LG6	93.51	93.51	93.51	74.37	74.38	74.37	64.62	64.63	64.62
LG7	95.73	95.73	95.73	103.42	103.43	103.42	91.48	91.48	91.48
LG8	93.05	93.05	93.05	86.52	86.53	86.53	62.99	63	63
LG9	86.46	86.46	86.46	100.81	100.82	100.81	89.24	89.25	89.25
LG10	90.09	90.1	90.09	98.17	98.17	98.17	78.74	78.74	78.74
LG11	95.81	95.81	95.81	96.53	96.54	96.54	66.23	66.24	66.24
LG12	127.97	127.97	127.97	139.26	139.27	139.27	128.11	128.12	128.11
LG13	118.33	118.33	118.33	118.77	118.78	118.77	100.06	100.07	100.07
LG14	89.27	89.27	89.27	87.45	87.46	87.46	67.75	67.76	67.75
LG15	74.43	74.43	74.43	90.9	90.91	90.9	95.18	95.19	95.18
LG16	93.31	93.31	93.31	134.51	134.52	134.51	90.5	90.52	90.51
LG17	102.68	102.69	102.69	74.56	74.57	74.56	68.73	68.74	68.74
LG18	113.5	113.5	113.5	136.67	136.68	136.68	103.96	103.97	103.96
LG19	89.99	90	90	67.51	67.52	67.51	61.34	61.35	61.35
LG20	106.54	106.55	106.54	99.69	99.69	99.69	90.13	90.14	90.14
LG21	85.97	85.97	85.97	93.54	93.54	93.54	80.5	80.5	80.5
LG22	98.26	98.26	98.26	92.79	92.8	92.8	66.73	66.73	66.73
LG23	79.23	79.24	79.23	86.42	86.44	86.43	59.33	59.35	59.34
LG24	89	89.01	89.01	101.49	101.49	101.49	100.5	100.5	100.5
Total	2209.2	2209.31	2209.25	2322.17	2322.4	2322.29	1905.74	1905.93	1905.84
Genome coverage (%)	99.2			98.63			98.66
