# Supplementary material for: ddRADseq-assisted construction of a high-density SNP genetic map and QTL fine mapping for growth-related traits in the spotted scat (Scatophagus argus)
Source: BMC Genomics. 2020 Apr 3;21:278. doi: 10.1186/s12864-020-6658-1 (PMC7126399; doi:10.1186/s12864-020-6658-1)
Supplement: Supplementary file 9 — Additional file 9 : Table S5. QTL clusters for growth-related traits in S. argus. [file 12864_2020_6658_MOESM9_ESM.xlsx]

## Sheet: Sheet1
QTL cluste	Location (cM)	QTLs
LG2-cluster-1	30.708 - 40.473	qBW2-1, qTL2-1, qBL2-1, qBL2-2, qBH2-1, qCPH2-1
LG2-cluster-2	58.402 - 59.763	qBW2-2, qTL2-2, qBL2-3, qCPH2-2
LG7-cluster-1	36.461 - 53.388	qBW7-1, qBH7-1, qCPH7-1, qCPH7-2
LG7-cluster-2	91.849 - 95.06	qBW7-2, qBH7-3, qCPH7-3
LG19-cluster-1	30.002 - 32.092	qBW19-1, qBH19-1
LG19-cluster-2	63.418 - 69.448	qBW19-2, qBH19-2
LG24-cluster-1	13.099 - 19.843	qBW24-1, qBH24-1
LG24-cluster-2	26.409 - 34.608	qBW24-2, qBH24-2
LG24-cluster-3	53.208 - 53.942	qBW24-4, qTL24-1, qBH24-3
LG24-cluster-4	68.218 - 74.727	qBW24-5, qBW24-6, qBH24-4
